# Supplementary material for: Influence of prefoldin subunit 4 on the tolerance of Kluyveromyces marxianus to lignocellulosic biomass-derived inhibitors
Source: Microb Cell Fact. 2021 Dec 14;20:224. doi: 10.1186/s12934-021-01715-y (PMC8672639; doi:10.1186/s12934-021-01715-y)
Supplement: Supplementary file 1 — Additional file 1. Functional categories and fold changes of comparative expression (in form of log2FC) of differentially expressed genes in tolerance to multiple inhibitors. [file 12934_2021_1715_MOESM1_ESM.xlsx]

## Sheet: Sheet1
Functional categories and fold changes of comparative expression (in form of log2FC) of pairwise comparisons (YSY003-I vs YSY003-C and YSY007-I vs YSY007-C) of differentially expressed genes in tolerance to multiple inhibitorsa
Seq ID	Gene	NR description	YSY003-I_TPM	YSY003-C_TPM	Log2FC(YSY003-I/YSY003-C)	Regulation	YSY007-I_TPM	YSY007-C_TPM	Log2FC(YSY007-I/YSY007-C)	Regulation
Prefoldin
KMAR_10339	PFD1	prefoldin subunit 1	171.89	161.25	0.24	no	78.16	123.57	-1.03	down
KMAR_50374	PFD2	prefoldin subunit 2	102.07	105.84	0.1	no	87.54	143.28	-1.09	down
KMAR_10184	PFD3	prefoldin subunit 3	79.05	69.6	0.3	no	16.39	41.16	-1.59	down
KMAR_60414	PFD4	prefoldin subunit 4	0	0	0	-	23.13	56.87	-1.63	down
KMAR_20627	PFD5	prefoldin subunit 5	67.5	68.99	0.11	no	109.704	182.919	-0.26	no
KMAR_50292	PFD6	prefoldin subunit 6	151.56	165.67	0.02	no	69.4	199.71	-1.9	down
ROS detoxification
KMAR_70075	SOD1	Cu/Zn superoxide dismutase	1689.74	1188.21	0.632887	no	3447.32	180.64	3.95578	up
KMAR_20527	SOD2	superoxide dismutase [Mn]	381.79	227.93	0.854028	no	884.02	240.37	1.62742	up
KMAR_80342	PRX1	mitochondrial peroxiredoxin PRX1	488.93	306.61	0.781153	no	4119.3	239.78	3.85723	up
KMAR_50400	CTT1	catalase T	512.47	711.85	-0.374732	no	536.03	1313.76	-1.51275	down
KMAR_60391		peroxisomal catalase A	48.55	180.23	-1.79263	down	77.75	61.68	0.113182	no
KMAR_10650	GPX2	glutathione peroxidase 2	430.43	48.21	3.27949	up	158.82	33.55	1.95611	up
KMAR_20388	HYR1	peroxiredoxin HYR1	1065.11	359.66	1.68077	up	649.64	220.79	1.29107	up
KMAR_10658	TRR1	thioredoxin reductase	478.57	212.02	1.27809	up	2327.82	925.33	1.09889	up
KMAR_30143	GSH1	glutamate--cysteine ligase	159.49	145.15	0.234294	no	660.62	206.18	1.46334	up
KMAR_40317	CCS1	superoxide dismutase 1 copper chaperone	166.6	169.26	0.0854756	no	739.5	186.62	1.73975	up
KMAR_10044	GRX1	glutaredoxin-1	1274.17	811.85	0.803337	no	33.04	9	1.64333	up
KMAR_30340	GRX5	monothiol glutaredoxin-5	157.52	105.59	0.705205	no	1338.95	223.09	2.27692	up
KMAR_50259		glutaredoxin-like protein YLR364W	331.73	253.18	0.539433	no	126.16	323.28	-1.73269	down
KMAR_30383		glutaredoxin-like protein YDR286C	64.62	51.25	0.485029	no	33	61.58	-1.27794	down
KMAR_30659	PMSR	peptide methionine sulfoxide reductase	228.34	167.9	0.559984	no	813.62	104.76	2.68524	up
KMAR_50387	DOT5	peroxiredoxin DOT5	195.12	154.54	0.448268	no	90.07	390.57	-2.37414	down
KMAR_50601	GST1	glutathione S-transferase 1	211.21	282.03	-0.3045	no	139.28	283.62	-1.28629	down
KMAR_30671	DUG1	cys-Gly metallodipeptidase DUG1	343.42	458.87	-0.318395	no	88.46	403.46	-2.40979	down
KMAR_30702		putative uncharacterized oxidoreductase YGL039W	54.64	49.68	0.240322	no	272.41	36.44	2.67176	up
KMAR_40624	GRE2	NADPH-dependent methylglyoxal reductase GRE2	1600.76	333.68	2.36531	up	4134.19	264.57	3.73525	up
KMAR_60079	TRX2	thioredoxin-2	1439.35	930.04	0.785864	up	4008.04	2090.5	0.544442	up
KMAR_20235	TRX3	thioredoxin-3	138.82	299.25	-0.981335	down	203.16	154.24	0.0928733	up
Mitochondrial Respiratory chain
KMAR_10252	NDI1	rotenone-insensitive NADH-ubiquinone oxidoreductase	105.46	163.06	-0.52904	no	265.76	77.61	1.55542	up
KMAR_10671	NDH1	external NADH-ubiquinone oxidoreductase 1	1650.49	439.45	2.00854	up	936.97	137.21	2.55207	up
KMAR_20443	SDH1	succinate dehydrogenase [ubiquinone]	335.96	485.61	-0.432957	no	1408.34	278.11	2.12329	up
KMAR_80388	SDH2	succinate dehydrogenase [ubiquinone]	501.82	569.31	-0.0745314	no	96.73	39.12	1.06168	up
KMAR_30112	SDH3	succinate dehydrogenase [ubiquinone]	346.28	506.06	-0.430298	no	1476.79	382.31	1.67567	up
KMAR_50521	SDH4	succinate dehydrogenase [ubiquinone]	633.74	585.55	0.235608	no	778.69	150.55	2.08289	up
KMAR_70081	QCR1	cytochrome b-c1 complex subunit 1	167.06	421.63	-1.23491	down	221.76	187.91	0.0153942	no
KMAR_10697	RIP1	cytochrome b-c1 complex subunit Rieske	209.57	774.52	-1.77429	down	235.5	171.62	0.19967	no
KMAR_50451	QCR6	cytochrome b-c1 complex subunit 6	220.3	581.22	-1.25912	down	122.02	94.81	0.0168992	no
KMAR_30195	QCR9	ubiquinol cytochrome-c reductase complex subunit 9	76.18	218.48	-1.3688	down	95.83	36.37	1.01726	up
KMAR_20288	COX6A	cytochrome c oxidase subunit 6A	800.26	1545.46	-0.811574	no	440.14	759.25	-1.12579	down
KMAR_10737	ATP4	ATP synthase subunit 4	267.69	586.32	-1.02206	down	480.35	520.48	-0.364641	no
NAD+ biosynthetic enzymes and nicotinate metabolism
KMAR_50064	BNA3	probable kynurenine--oxoglutarate transaminase BNA3	51.72	107.32	-0.952377	no	527.45	78.48	2.52523	up
KMAR_30218	FUN26	nucleoside transporter FUN26	11.04	23.87	-1.01076	down	98.34	24.93	1.75539	up
KMAR_40275	PNC1	nicotinamidase	130.32	209.02	-0.570381	no	62.36	128.03	-1.2935	down
KMAR_40052	NMNAT	nicotinamide-nucleotide adenylyltransferase 1	202.1	231.73	-0.0971133	no	988.28	131.79	2.6846	up
KMAR_10267	URH1	uridine nucleosidase	73.07	42.75	0.876598	no	181.48	17.47	3.14551	up
KMAR_10620	NUDC	NADH pyrophosphatase	53.84	34.26	0.753878	no	244.66	28.92	2.85417	up
MSN2/4 mediated STRE related DEGs
KMAR_40319	MSN2	Zinc finger protein MSN2	15.51	39.17	-1.23873	down	30.79	10.02	1.40324	up
KMAR_60404	HXK1	hexokinase	1898.44	5148.9	-1.33932	down	1322.42	5862.39	-2.36999	down
KMAR_20247	GPH1	glycogen phosphorylase	284.88	1731.61	-2.50632	down	139.27	615.36	-2.35697	down
KMAR_80350	SSA3	heat shock protein SSA3	4209.62	376.92	3.5799	up	6026.7	296.65	4.12762	up
KMAR_50400	CTT1	catalase T	512.47	711.85	-0.374732	no	536.03	1313.76	-1.51275	down
KMAR_40408	ALD5	aldehyde dehydrogenase 5	329.26	5184.08	-3.87704	down	15.63	74.04	-2.46421	down
KMAR_20527	SOD2	superoxide dismutase [Mn]	381.79	227.93	0.854028	no	884.02	240.37	1.62742	up
KMAR_20285	TDH2	glyceraldehyde-3-phosphate dehydrogenase 2	1.49	4.77	-1.57713	down	20.43	3.2	2.44399	up
KMAR_80062	TDH3	Glyceraldehyde-3-phosphate dehydrogenase 3	26071.4	12343.9	1.18221	up	27346.1	38360.1	-0.720222	no
KMAR_30091	PGM	phosphoglucomutase-2	378.88	1892.81	-2.2215	down	665.62	524.98	0.123489	no
KMAR_40137	HSP26	heat shock protein 26	8132.43	228.67	5.26699	up	7114.87	59.84	6.6272	up
KMAR_80025	HSP31	probable chaperone protein HSP31	759.05	24.13	5.08406	up	1240.31	11.17	6.54631	up
KMAR_10714	ALD6	magnesium-activated aldehyde dehydrogenase	556.07	4776	-3.00261	down	617.38	381.32	0.474323	no
KMAR_50009	ALD4	potassium-activated aldehyde dehydrogenase	4.23	16.05	-1.8256	down	9.73	8.26	0.0156605	no
KMAR_60167	MDH1	malate dehydrogenase	1062.72	1069.26	0.0944432	no	2348.37	847.59	1.23901	up
KMAR_40395	MDH2	malate dehydrogenase	414.56	2659.54	-2.57931	down	196.92	78.7	1.09514	up
Central carbon metabolism
Glycolysis/gluconeogenesis and by-products formation
KMAR_10659	XR	NADPH-dependent D-xylose reductase	268.65	1884.04	-2.70644	down	147.28	529.76	-2.07892	down
KMAR_60404	HXK	hexokinase	1898.44	5148.9	-1.33932	down	1322.42	5862.39	-2.36999	down
KMAR_10734	PGI1	glucose-6-phosphate isomerase	2149.82	791.98	1.54	up	3426.68	3838.87	-0.383128	no
KMAR_10307	PFK1	6-phosphofructokinase subunit alpha	834.79	374.53	1.25344	up	1627.37	953.16	0.559046	no
KMAR_60457	PFK2	6-phosphofructokinase subunit beta	1316.27	492.88	1.51436	up	2289.4	1832.14	0.108389	no
KMAR_60448	FBP	fructose-1,6-bisphosphatas	3.03	2786.8	-9.74213	down	3.11	10.4	-1.9715	down
KMAR_40392	FBA	fructose-bisphosphate aldolase	15868.7	5497.76	1.63184	up	14327	17035.8	-0.478873	no
KMAR_40134	TPI	triosephosphate isomerase	5976.21	1880.09	1.77644	up	6176.72	7744.01	-0.571901	no
KMAR_20285	TDH2	glyceraldehyde-3-phosphate dehydrogenase 2	1.49	4.77	-1.57713	down	20.43	3.2	2.44399	up
KMAR_80062	TDH3	Glyceraldehyde-3-phosphate dehydrogenase 3	26071.4	12343.9	1.18221	up	27346.1	38360.1	-0.720222	no
KMAR_10522	PGK	phosphoglycerate kinase	6589.54	3194.99	1.14564	up	12210.8	12633.8	-0.274222	no
KMAR_20091	PGM1	phosphoglycerate mutase 1	9937.89	3787.48	1.49979	up	10284.5	17604.3	-1.02137	down
KMAR_10447	ENO	enolase	13504	5108.02	1.50343	up	14726.7	17120.7	-0.441221	no
KMAR_60214	PYK	pyruvate kinase	6467.65	2118.05	1.71043	up	7427.94	10437.3	-0.711776	no
KMAR_60077	PDC	Pyruvate decarboxylase	10879.3	3300.35	1.82013	up	14554	12181.1	0.0377734	no
KMAR_40226	ADH2	alcohol dehydrogenase 2	16955.5	4173.64	2.12534	up	17145.2	14474.3	0.0140951	no
KMAR_80296	ADH3	alcohol dehydrogenase 3	14.89	16.4	-0.0371735	no	5.79	12.86	-1.37833	down
KMAR_20152	ADH4	alcohol dehydrogenase 4	124.33	364.11	-1.44808	down	42.07	325.63	-3.17988	down
KMAR_80326	ADH6	NADP-dependent alcohol dehydrogenase 6	4922.66	130.97	5.33458	up	7076.61	64.6	6.54687	up
KMAR_40408	ALD5	aldehyde dehydrogenase 5	329.26	5184.08	-3.87704	down	15.63	74.04	-2.46421	down
KMAR_10714	ALD6	magnesium-activated aldehyde dehydrogenase	556.07	4776	-3.00261	down	617.38	381.32	0.474323	no
KMAR_50150	DAK1	dihydroxyacetone kinase 1	318.08	160.88	1.08238	up	250.63	365.63	-0.763184	no
KMAR_30696	GUT2	glycerol-3-phosphate dehydrogenase	18.57	736.02	-5.20975	down	5.13	12.84	-1.53962	down
KMAR_60328	MAE1	NAD-dependent malic enzyme	835.35	39.64	4.49596	up	583.75	124	2.01791	up
TCA cycle
KMAR_20100	CIT1	citrate synthase	278.4	1817.4	-2.60648	down	434.42	603.09	-0.695052	no
KMAR_20541	LSC1	succinyl-CoA ligase [ADP-forming] subunit alpha	133.98	277.65	-0.947221	no	146.91	313.27	-1.32594	down
KMAR_10304	LSC2	succinyl-CoA ligase [ADP-forming] subunit beta	269	591.86	-1.03654	down	151.45	579.31	-2.16009	down
KMAR_20443	SDH1	succinate dehydrogenase	335.96	485.61	-0.432957	no	1408.34	278.11	2.12329	up
KMAR_80388	SDH2	succinate dehydrogenase	501.82	569.31	-0.0745314	no	96.73	39.12	1.06168	up
KMAR_30112	SDH3	succinate dehydrogenase	346.28	506.06	-0.430298	no	1476.79	382.31	1.67567	up
KMAR_50521	SDH4	succinate dehydrogenase	633.74	585.55	0.235608	no	778.69	150.55	2.08289	up
KMAR_60167	MDH1	malate dehydrogenase	1062.72	1069.26	0.0944432	no	2348.37	847.59	1.23901	up
KMAR_40395	MDH2	malate dehydrogenase	414.56	2659.54	-2.57931	down	196.92	78.7	1.09514	up
KMAR_30137	IDP2	isocitrate dehydrogenase [NADP]	305.19	826.27	-1.3356	down	762.97	575.76	0.181008	no
KMAR_30693	PCK1	phosphoenolpyruvate carboxykinase [ATP]	15.41	1557.45	-6.5601	down	21.04	33.3	-0.882002	no
KMAR_70162	ICL1	isocitrate lyase	1.37	6.49	-2.14022	down	0.86	0.43	0.769368	no
a Only differentially expressed genes were presented in the table. I and C represent samples of yeast grown on medium with or without multiple inhibitors in YPD under aerobic condition.
